# Supplementary material for: Data-driven differentiation analysis of urban high-tech industries: Research on bibliometrics and large language models
Source: PLoS One. 2026 May 14;21(5):e0348590. doi: 10.1371/journal.pone.0348590 (PMC13175361; doi:10.1371/journal.pone.0348590)
Supplement: S1 File — This file covers nearly all technology-related industries. It provides a comprehensive classification framework that spans traditional sectors as well as emerging domains. (ZIP) [file pone.0348590.s001.zip]

Archive with 16 entries (15 files):
- S1_File/
- S1_File/Artificial Intelligence.xlsx
- S1_File/Beidou Satellite Navigation System Industry.xlsx
- S1_File/Biological Breeding Industry.xlsx
- S1_File/Biomedical Materials.xlsx
- S1_File/Biopharmaceutical Industry.xlsx
- S1_File/Cybersecurity Industry.xlsx
- S1_File/fiber-optic communication.xlsx
- S1_File/In Vitro Diagnosis (IVD) Industry.xlsx
- S1_File/Intelligent Connected Vehicles.xlsx
- S1_File/Laser Industry.xlsx
- S1_File/New Display Industry.xlsx
- S1_File/New Electronic Materials Industry.xlsx
- S1_File/New Energy Materials Industry.xlsx
- S1_File/Quantum Industry.xlsx
- S1_File/storage chip.xlsx
