# Supplementary material for: Data-driven differentiation analysis of urban high-tech industries: Research on bibliometrics and large language models
Source: PLoS One. 2026 May 14;21(5):e0348590. doi: 10.1371/journal.pone.0348590 (PMC13175361; doi:10.1371/journal.pone.0348590)
Supplement: S1 File — This file covers nearly all technology-related industries. It provides a comprehensive classification framework that spans traditional sectors as well as emerging domains. (ZIP) [file pone.0348590.s001.zip › S1_File/Artificial Intelligence.xlsx]

## Sheet: Sheet1
Keywords	Technology category
AI chip	Foundational Technology
Big data management	Foundational Technology
Big Data Processing & Analytics	Foundational Technology
Big data governance	Foundational Technology
Internet of Things Identification	Foundational Technology
IoT platform	Foundational Technology
IoT security	Foundational Technology
LPWAN	Foundational Technology
5G	Foundational Technology
Edge computing	Foundational Technology
Blockchain	Foundational Technology
cloud computing	Foundational Technology
laaS	Foundational Technology
PaaS	Foundational Technology
SaaS	Foundational Technology
NLP	Foundational Technology
n-gram	Foundational Technology
Hidden Markova Model	Foundational Technology
SVM	Foundational Technology
ME	Foundational Technology
Statistical Machine Translation	Foundational Technology
Conditional Random Fields	Foundational Technology
encoder-decoder model	Foundational Technology
Transformer	Foundational Technology
BERT	Foundational Technology
Chat-GPT	Foundational Technology
computer vision	Foundational Technology
Deep neural network	Foundational Technology
Deep learning	Foundational Technology
CNN	Foundational Technology
Intelligent voice recognition	Foundational Technology
whisper	Foundational Technology
wav2vec	Foundational Technology
LSTM	Foundational Technology
Knowledge graph	Core Technology
ontology	Core Technology
Entity extraction	Core Technology
Relationship extraction	Core Technology
Semantic parsing	Core Technology
knowledge representation	Core Technology
Graph database	Core Technology
Knowledge Fusion	Core Technology
data Integration	Core Technology
Knowledge reasoning	Core Technology
Knowledge map	Core Technology
Scientific Knowledge Graph	Core Technology
domainontology	Core Technology
domainknowledgegraph	Core Technology
Distributed storage	Core Technology
Reinforcement learning	Core Technology
Markov decision process	Core Technology
deep reinforcement learning	Core Technology
deep Q-network	Core Technology
inverse reinforcement learning	Core Technology
Imitation learning	Core Technology
Unmanned system	Core Technology
artificial intelligence	Core Technology
big data	Core Technology
robotics	Core Technology
Multimodal model	Frontier Technology
Embodied intelligence	Frontier Technology
Brain computer interface	Frontier Technology
Foundation Models	Frontier Technology
fine-tuning AI models	Frontier Technology
Multimodal Fusion	Frontier Technology
Attention mechanism	Frontier Technology
Neural decoder	Frontier Technology
ECoG	Frontier Technology
adaptive algorithm	Frontier Technology
information safety	Frontier Technology
LLMs	Frontier Technology
Visual Language Model	Frontier Technology
ASC	Frontier Technology
AGI	Frontier Technology
