# Supplementary material for: Data-driven differentiation analysis of urban high-tech industries: Research on bibliometrics and large language models
Source: PLoS One. 2026 May 14;21(5):e0348590. doi: 10.1371/journal.pone.0348590 (PMC13175361; doi:10.1371/journal.pone.0348590)
Supplement: S1 File — This file covers nearly all technology-related industries. It provides a comprehensive classification framework that spans traditional sectors as well as emerging domains. (ZIP) [file pone.0348590.s001.zip › S1_File/Beidou Satellite Navigation System Industry.xlsx]

## Sheet: Sheet1
Keywords	Technology category
Big data and cloud computing technology	Foundational Technology
geographic information system	Foundational Technology
Artificial intelligence technology	Foundational Technology
Convolutional neural networks	Foundational Technology
Recurrent neural networks	Foundational Technology
Graph neural network	Foundational Technology
Perceptual intelligence	Foundational Technology
Natural language processing	Foundational Technology
Decision intelligence	Foundational Technology
Intelligent content generation	Foundational Technology
Speech recognition	Foundational Technology
Photo filters	Foundational Technology
Object recognition	Foundational Technology
Spatiotemporal awareness	Foundational Technology
Spatiotemporal cognition	Foundational Technology
Spatiotemporal decision-making	Foundational Technology
Spatiotemporal intelligent interaction	Foundational Technology
Automatic machine identification and detection	Foundational Technology
Mobile Internet technology	Foundational Technology
Spatial digitization technology	Foundational Technology
Internet of Things	Foundational Technology
Constellation configuration technology	Core Technology
High-resolution optical remote sensing imaging technology	Core Technology
High-resolution visible light camera technology	Core Technology
Channel coding	Core Technology
multiplexing	Core Technology
Interstellar communication devices	Core Technology
Inter-satellite link technology	Core Technology
Signaling system technology	Core Technology
High-resolution optical remote sensing technology	Core Technology
High-speed image data processing	Core Technology
Storage and Transmission Technology	Core Technology
High-speed image recording system	Core Technology
Video recording device	Core Technology
Optical scanning devices and imaging devices	Core Technology
Color conversion processing device	Core Technology
Color conversion processing methods and storage media	Core Technology
Image quick vision storage	Core Technology
Target Recognition Scheme Technology	Core Technology
High-precision target positioning technology	Core Technology
High-precision audio positioning technology	Core Technology
Positioning reliability testing	Core Technology
Radio wave power supply	Core Technology
Tracking radar installations	Core Technology
Underlying IoT sensing network	Core Technology
High-precision and intelligent maps	Core Technology
Spatiotemporal big data	Core Technology
Spatiotemporal knowledge graph	Core Technology
Spatiotemporal AI Engine	Core Technology
Remote Sensing Satellite Technology	Core Technology
Control Moment Gyroscopes	Core Technology
Adaptive optics	Core Technology
Intelligent algorithms	Core Technology
Data processing technology	Core Technology
Global Navigation Satellite System	Core Technology
low-power baseband chip design technology	Core Technology
Quantum computing	Core Technology
Submicron chip design technology	Core Technology
Mixed signal	Core Technology
Embedded non-volatile memory	Core Technology
High voltage and image sensor technology	Core Technology
Inertial navigation technology	Core Technology
Machine vision	Core Technology
Lidar	Core Technology
GPS	Core Technology
positioning and posture data processing technology	Core Technology
Millimeter-wave radar technology	Core Technology
Millimeter-wave Doppler radar	Core Technology
synthetic aperture radar	Core Technology
Multi-source fusion navigation technology	Core Technology
Seamless navigation and positioning indoors and outdoors	Core Technology
PPP-RTK	Core Technology
Mobile application software	Core Technology
Robotic measurement system	Core Technology
Inertial positioning	Core Technology
3D laser scanning	Core Technology
Remote Sensing Image Interpretation Techniques	Core Technology
Computer vision	Core Technology
Cloud-native technologies	Core Technology
Digital twin technology	Core Technology
Advanced modeling and simulation techniques	Core Technology
Multi-domain and multi-scale fusion modeling	Core Technology
Data acquisition technology transmission	Core Technology
Data management based on PLM	Core Technology
Lifecycle data management	Core Technology
Interaction & Collaboration Technology	Core Technology
Secure interconnect technology	Core Technology
High-performance parallel computing technology	Core Technology
Spatiotemporal intelligence technology	Core Technology
Spatiotemporal awareness	Core Technology
High-precision mapping technology	Core Technology
3D point cloud technology	Core Technology
Image recognition technology	Core Technology
3D imaging	Core Technology
Multi-source fusion detection imaging technology	Frontier Technology
Multi-dimensional sparse signal processing	Frontier Technology
Intelligent remote sensing information processing	Frontier Technology
Underwater information perception detection	Frontier Technology
Underwater transmission Networking technology	Frontier Technology
