# Supplementary material for: Data-driven differentiation analysis of urban high-tech industries: Research on bibliometrics and large language models
Source: PLoS One. 2026 May 14;21(5):e0348590. doi: 10.1371/journal.pone.0348590 (PMC13175361; doi:10.1371/journal.pone.0348590)
Supplement: S1 File — This file covers nearly all technology-related industries. It provides a comprehensive classification framework that spans traditional sectors as well as emerging domains. (ZIP) [file pone.0348590.s001.zip › S1_File/Biological Breeding Industry.xlsx]

## Sheet: Sheet1
Keywords	Technology category
Self-crossing	Foundational Technology
Hybridization	Foundational Technology
Distant Hybridization	Foundational Technology
Backcrossing	Foundational Technology
Grafting	Foundational Technology
Vegetative Propagation	Foundational Technology
Somatic Cell Cloning	Foundational Technology
Recombinant Embryo	Foundational Technology
Donor Nucleus	Foundational Technology
Nuclear Receptor	Foundational Technology
Haploid Breeding	Foundational Technology
Polyploid Breeding	Foundational Technology
Chromosome Engineering	Foundational Technology
Mutation Breeding	Foundational Technology
Cell Engineering	Foundational Technology
Phenomics	Foundational Technology
Genotyping	Foundational Technology
Restriction Fragment Length Polymorphism (RFLP)	Foundational Technology
Amplified Fragment Length Polymorphism (AFLP)	Foundational Technology
Gene Chip Technology	Foundational Technology
In Situ Synthesis	Foundational Technology
Solid Phase	Foundational Technology
Molecular Marker-Assisted Breeding	Foundational Technology
Gene Editing	Core Technology
Specific Recognition	Core Technology
Genome-Wide Selection Breeding	Core Technology
High-Throughput Genotyping Analysis	Core Technology
Genome-Wide Level	Core Technology
Transgenic Breeding	Core Technology
Synthetic Biology	Frontier Technology
Artificial Cell Synthesis	Frontier Technology
Cell Factory	Frontier Technology
Germplasm Improvement	Frontier Technology
Metabolic Pathway Remodeling	Frontier Technology
Genetic Trait Improvement	Frontier Technology
Carbon Dioxide (CO2) Fixation	Frontier Technology
Photorespiration	Frontier Technology
Biological Nitrogen Fixation	Frontier Technology
Agricultural Biosensors	Frontier Technology
Abiotic Stress	Frontier Technology
Crop Trait Improvement	Frontier Technology
Livestock and Poultry Improvement	Frontier Technology
Pest and Disease Control	Frontier Technology
Plant-Based Coatings	Frontier Technology
Food and Agricultural Product Processing	Frontier Technology
Fertilizer Production	Frontier Technology
Enzyme Phytase	Frontier Technology
