# Supplementary material for: Data-driven differentiation analysis of urban high-tech industries: Research on bibliometrics and large language models
Source: PLoS One. 2026 May 14;21(5):e0348590. doi: 10.1371/journal.pone.0348590 (PMC13175361; doi:10.1371/journal.pone.0348590)
Supplement: S1 File — This file covers nearly all technology-related industries. It provides a comprehensive classification framework that spans traditional sectors as well as emerging domains. (ZIP) [file pone.0348590.s001.zip › S1_File/Biomedical Materials.xlsx]

## Sheet: Sheet1
Keywords	Technology category
Biological inertia	Foundational Technology
cobalt-based alloys	Foundational Technology
oxide bioceramics	Foundational Technology
medical carbon materials	Foundational Technology
biomedical metals	Foundational Technology
biomedical polymers	Foundational Technology
Organic polymer materials	Foundational Technology
Biological activity	Foundational Technology
Controlled degradability	Foundational Technology
degraded in living cells	Foundational Technology
Tissue Inducible Biomaterials	Core Technology
Surface modified implant	Core Technology
Surface bioactivation technology	Core Technology
surface modification of blood-contacting materials	Core Technology
anticoagulant surface modification	Core Technology
anti-hyperplasia surface engineering	Core Technology
blood-contacting medical devices	Core Technology
surface functionalization	Core Technology
antibacterial surfaces	Core Technology
wear-resistant surfaces	Core Technology
selective biomolecule immobilization	Core Technology
implantable device design	Core Technology
structural design of implants	Core Technology
implant design software	Core Technology
implant design systems	Core Technology
Discharge Plasma Technology	Core Technology
Ion implantation	Core Technology
Chemical deposition	Core Technology
Photochemical reactions	Core Technology
Surface grafting modification technology	Core Technology
Surface biomimetic modification	Core Technology
Degradable and absorbable	Core Technology
natural biodegradable biomedical polymers	Core Technology
synthetic biodegradable biomedical polymers	Core Technology
Biodegradable Bio-ceramic Materials	Core Technology
Degradable medical metal	Core Technology
biodegradable biomedical composites	Core Technology
bio-derived materials; artificial organs	Core Technology
decellularization	Core Technology
immunogenicity reduction	Core Technology
anti-calcification engineering	Core Technology
tissue-derived biomaterials	Core Technology
Artificial kidney	Core Technology
Artificial liver	Core Technology
Artificial hearts and valves	Core Technology
Artificial blood vessels	Core Technology
Oral biomaterials	Core Technology
Nanobiomaterials	Core Technology
Polysaccharide-based nanomaterials	Core Technology
Protein-based nanomaterials	Core Technology
Mineral-based nanomaterials	Core Technology
3D bioprinting	Core Technology
Inkjet 3D printing	Core Technology
Extrusion-based 3D printing	Core Technology
Fused deposition modeling	Core Technology
Stereolithography	Core Technology
3D biomaterials	Core Technology
Printability	Core Technology
Biocompatible	Core Technology
Mechanical stability	Core Technology
Degradation characteristics	Core Technology
Biomimetic properties	Core Technology
Recycled materials	Frontier Technology
Tissue inducible	Frontier Technology
Functional materials	Frontier Technology
Bionic materials	Frontier Technology
Smart materials	Frontier Technology
Flexible materials	Frontier Technology
3D printing materials	Frontier Technology
biomaterials–nanotechnology integration	Frontier Technology
nanobiomaterials	Frontier Technology
emerging nanotechnologies in biomaterials	Frontier Technology
Hydrogel	Frontier Technology
Antimicrobial material	Frontier Technology
Lipid nanoparticles	Frontier Technology
Exosomes	Frontier Technology
Bioinks	Frontier Technology
Programmable biomaterials	Frontier Technology
Protein material	Frontier Technology
Self-healing materials	Frontier Technology
Bioelectronic materials	Frontier Technology
Sustainable biomaterials	Frontier Technology
