# Supplementary material for: Data-driven differentiation analysis of urban high-tech industries: Research on bibliometrics and large language models
Source: PLoS One. 2026 May 14;21(5):e0348590. doi: 10.1371/journal.pone.0348590 (PMC13175361; doi:10.1371/journal.pone.0348590)
Supplement: S1 File — This file covers nearly all technology-related industries. It provides a comprehensive classification framework that spans traditional sectors as well as emerging domains. (ZIP) [file pone.0348590.s001.zip › S1_File/Biopharmaceutical Industry.xlsx]

## Sheet: Sheet1
Keywords	Technology category
Ultra-narrow line width	Foundational Technology
Ultra-stabilized lasers	Foundational Technology
protein-free media	Foundational Technology
DNA/cDNA libraries	Foundational Technology
Genetic Resources Bank	Foundational Technology
Tool carriers	Foundational Technology
Cell line screening	Foundational Technology
Large-scale cell culture	Foundational Technology
Chromatographic separation	Foundational Technology
Continuous flow	Foundational Technology
Filtration	Foundational Technology
Biologics	Foundational Technology
Enzyme activity analysis	Foundational Technology
Immunoassays	Foundational Technology
Cell viability analysis	Foundational Technology
Chromatographic analysis	Foundational Technology
Virus inactivation/clearance	Foundational Technology
Sterilization/sterilization technology	Foundational Technology
Pyrogenization	Foundational Technology
electrophoresis	Foundational Technology
Quality System	Foundational Technology
molecular hybridization	Foundational Technology
Molecular imprinting	Foundational Technology
Single-cell sequencing	Foundational Technology
Viral vector preparation	Foundational Technology
Cell flow cytometry	Foundational Technology
Human recombinant	Foundational Technology
site-specific conjugation	Foundational Technology
antibody drugs	Foundational Technology
quantum lidar	Foundational Technology
quantum precision measurement	Core Technology
Drug target discovery	Core Technology
Ion channel screening	Core Technology
Novel vaccine designs	Core Technology
Drug-antibody conjugation	Core Technology
Bacteriophage antibody display	Core Technology
High-throughput gene sequencing	Core Technology
Gene editing	Core Technology
CRISPR-Cas	Core Technology
Gene delivery	Core Technology
Epigenetic therapy	Core Technology
Immune checkpoint inhibitor	Core Technology
Chimeric antigen receptors	Core Technology
Recombinant antibodies	Core Technology
Antibody-drug conjugates	Core Technology
Targeted protein degradation	Core Technology
Small molecule inhibitors	Core Technology
Drug delivery	Core Technology
Vaccine design	Core Technology
mRNA vaccines	Core Technology
Induced pluripotent stem cell	Core Technology
Cell reprogramming	Core Technology
Protein structure	Core Technology
Protein design	Core Technology
Proteomics	Core Technology
Whole genome sequencing	Core Technology
Whole transcriptome sequencing	Core Technology
Spatial transcriptomics	Core Technology
Single-cell sequencing	Core Technology
High-throughput sequencing	Core Technology
Metabolomics	Core Technology
Anti-retroviral therapy	Core Technology
Xenotransplantation	Core Technology
Organoid	Core Technology
Phase separation	Core Technology
3D print	Core Technology
Digital analytics	Frontier Technology
Gene editing	Frontier Technology
Synthetic Biology	Frontier Technology
Novel adjuvants	Frontier Technology
Novel drug delivery	Frontier Technology
Digital analytics	Frontier Technology
Gene editing	Frontier Technology
Synthetic Biology	Frontier Technology
Novel adjuvants	Frontier Technology
Novel drug delivery	Frontier Technology
CGT	Frontier Technology
CAR-T therapy	Frontier Technology
CRO	Frontier Technology
CDMO	Frontier Technology
