# Supplementary material for: Data-driven differentiation analysis of urban high-tech industries: Research on bibliometrics and large language models
Source: PLoS One. 2026 May 14;21(5):e0348590. doi: 10.1371/journal.pone.0348590 (PMC13175361; doi:10.1371/journal.pone.0348590)
Supplement: S1 File — This file covers nearly all technology-related industries. It provides a comprehensive classification framework that spans traditional sectors as well as emerging domains. (ZIP) [file pone.0348590.s001.zip › S1_File/Cybersecurity Industry.xlsx]

## Sheet: Sheet1
Keywords	Technology category
cryptology	Foundational Technology
Network communication protocols	Foundational Technology
Rights Management	Foundational Technology
Computer Theory	Foundational Technology
Software and hardware testing	Foundational Technology
Authentication	Foundational Technology
Access Control	Foundational Technology
Program analysis	Foundational Technology
Security protocols	Foundational Technology
Security audits	Foundational Technology
Logging technology	Foundational Technology
Digital watermarking	Foundational Technology
firewall	Core Technology
Honeypot technology	Core Technology
Intrusion detection technology	Core Technology
Intrusion prevention technology	Core Technology
Penetration testing	Core Technology
Anti-virus technology	Core Technology
Sandbox technology	Core Technology
artificial intelligence	Frontier Technology
Large language models	Frontier Technology
Deep learning	Frontier Technology
Countermeasures Technologies	Frontier Technology
Blockchain	Frontier Technology
Security in Internet of Things	Frontier Technology
cloud computing security	Frontier Technology
5/6G communication technology	Frontier Technology
Quantum secure communication	Frontier Technology
Privacy preserving computing technology	Frontier Technology
Zero trust technology	Frontier Technology
