# Supplementary material for: Data-driven differentiation analysis of urban high-tech industries: Research on bibliometrics and large language models
Source: PLoS One. 2026 May 14;21(5):e0348590. doi: 10.1371/journal.pone.0348590 (PMC13175361; doi:10.1371/journal.pone.0348590)
Supplement: S1 File — This file covers nearly all technology-related industries. It provides a comprehensive classification framework that spans traditional sectors as well as emerging domains. (ZIP) [file pone.0348590.s001.zip › S1_File/fiber-optic communication.xlsx]

## Sheet: Sheet1
Keywords	Technology category
Single-Mode Fiber	Foundational Technology
Kerr Nonlinearity	Foundational Technology
Information Capacity	Foundational Technology
Journal of Lightwave Technology	Foundational Technology
Transmission Capacity	Foundational Technology
Enhanced Gaussian Noise Model	Foundational Technology
Nonlinear Transmission Impairments	Foundational Technology
Modulation and Coding	Foundational Technology
Nonlinear Equalization	Foundational Technology
Digital Backpropagation	Foundational Technology
Perturbation Method	Foundational Technology
Optical Phase Conjugation	Foundational Technology
Nonlinear Shannon Limit	Foundational Technology
Number of Channels	Foundational Technology
Cross-Section of Optical Fiber	Foundational Technology
Optical Nonlinear Effects	Foundational Technology
Multi-Core Fiber	Foundational Technology
Few-Mode Fiber	Foundational Technology
Hollow-Core Fiber	Foundational Technology
Weakly Coupled Type	Foundational Technology
Strongly Coupled Type	Foundational Technology
Fan-In/Fan-Out Device	Foundational Technology
Gradually Varying Refractive Index	Foundational Technology
Multi-Mode Fiber	Foundational Technology
Non-Degenerate Mode	Foundational Technology
Degenerate Mode	Foundational Technology
Offline Transmission	Foundational Technology
Spectral Efficiency	Foundational Technology
Simulation Calculation	Foundational Technology
Optical Communication Bands	Foundational Technology
Rayleigh Scattering Limit	Foundational Technology
Routing Problem	Foundational Technology
Spectrum Allocation Problem	Foundational Technology
Elastic Optical Network (EON)	Foundational Technology
Optical Network	Foundational Technology
Field of All-Optical Signal Processing	Foundational Technology
Optical Computing Device	Foundational Technology
Digital Signal Processing	Foundational Technology
Analog Signal Processing	Foundational Technology
Microwave Photonics	Foundational Technology
Field of Optical Computing	Foundational Technology
Quantum Communication	Foundational Technology
Quantum Key Distribution (QKD)	Foundational Technology
Key Generation Rate	Foundational Technology
Metropolitan Quantum Communication	Foundational Technology
Wide-Area Communication	Foundational Technology
Mach-Zehnder Interferometer Array	Foundational Technology
Integrated Optoelectronic Technology	Foundational Technology
Monolithic Optoelectronic Integration	Foundational Technology
Optical Engine	Foundational Technology
High-Speed Driver Circuit	Foundational Technology
Optical Parameter Control	Foundational Technology
Application-Specific Circuit	Foundational Technology
Anti-Resonant Hollow-Core Fiber	Core Technology
Fluoride ZBLAN Fiber	Core Technology
Multiplexing Dimension	Core Technology
Alignment and Splicing	Core Technology
Rayleigh Scattering	Core Technology
Solid Quartz Fiber	Core Technology
NANF Hollow-Core Fiber	Core Technology
Signal Rate	Core Technology
Silicon Photonics Technology	Core Technology
Silicon-Based Optical Modulator	Core Technology
Multi-Dimensional Multiplexing	Core Technology
Existing Optical Communication Network	Core Technology
High-Speed Arbitrary Waveform Generator	Core Technology
High-Speed Oscilloscope	Core Technology
Spectrometer	Core Technology
DUV Lithography Machine	Core Technology
Etching Machine	Core Technology
Chemical Vapor Deposition	Core Technology
Ion Implanter	Core Technology
Chemical Mechanical Polishing	Core Technology
Wafer Bonding Equipment	Core Technology
Silicon-Based Heterogeneous	Core Technology
Silicon-Based Optoelectronic Integration	Core Technology
Local Oscillator Light	Core Technology
Heuristic Algorithm	Core Technology
Convolutional Neural Network (CNN)	Core Technology
Optical Fiber Channel	Core Technology
Autoencoder	Core Technology
Power Spectrum	Core Technology
Optical Switching Chip	Core Technology
Blue Superluminescent Diode	Core Technology
Modulation Bandwidth	Core Technology
Speckle Effect	Core Technology
Avalanche Photodiode (APD)	Core Technology
Semiconductor Laser	Core Technology
Free-Space Optical Communication (FSOC)	Core Technology
Optical Interconnection	Core Technology
Wire Bonding Method	Core Technology
C+L Band	Frontier Technology
C-Band Device	Frontier Technology
High-Speed Modulator	Frontier Technology
Photodetector	Frontier Technology
2-Micron Band	Frontier Technology
Thulium-Doped Fiber	Frontier Technology
Narrow-Linewidth Laser	Frontier Technology
High-Bandwidth Modulator	Frontier Technology
Low-Noise Photodetector	Frontier Technology
Single-Photon Detector	Frontier Technology
Optical Fiber Delay Line	Frontier Technology
Pulsed Light Source	Frontier Technology
Quantum Random Number Generator (QRNG)	Frontier Technology
Photonic Computing	Frontier Technology
Ising Machine Model	Frontier Technology
New Light-Emitting Device	Frontier Technology
Space-Division Multiplexing Optical Fiber	Frontier Technology
Optical Signal Encryption	Frontier Technology
Submarine Optical Cable	Frontier Technology
Wavelength Division Multiplexing (WDM) Technology	Frontier Technology
Integrated Sensing and Communication	Frontier Technology
Underwater Optical Transmission	Frontier Technology
Optical Wireless Technology	Frontier Technology
Underwater Optical Communication	Frontier Technology
Satellite Laser Communication	Frontier Technology
