# Supplementary material for: Data-driven differentiation analysis of urban high-tech industries: Research on bibliometrics and large language models
Source: PLoS One. 2026 May 14;21(5):e0348590. doi: 10.1371/journal.pone.0348590 (PMC13175361; doi:10.1371/journal.pone.0348590)
Supplement: S1 File — This file covers nearly all technology-related industries. It provides a comprehensive classification framework that spans traditional sectors as well as emerging domains. (ZIP) [file pone.0348590.s001.zip › S1_File/In Vitro Diagnosis (IVD) Industry.xlsx]

## Sheet: Sheet1
Keywords	Technology category
New enzyme mining technology	Foundational Technology
Enzyme molecular modification technology.	Foundational Technology
Large scale production and manufacturing technology.	Foundational Technology
Antigen antibody related technologies for in vitro diagnostics	Foundational Technology
New antigen marker discovery technology.	Foundational Technology
The development and modification technology of antibodies.	Foundational Technology
Nanobody technology	Foundational Technology
In vitro diagnostic magnetic beads	Foundational Technology
Chemiluminescent magnetic beads	Foundational Technology
Raw material enzyme quality control technology	Foundational Technology
Flow-tomography microspheres	Foundational Technology
Encoded microsphere technology	Foundational Technology
Homogeneous chemiluminescent microspheres	Foundational Technology
Key components of in vitro diagnostic instruments	Foundational Technology
Colloidal gold	Foundational Technology
enzyme-linked immunoassay	Foundational Technology
Observation of cultivation morphology	Foundational Technology
Radioimmunoassay	Foundational Technology
immunofluorescence	Foundational Technology
Latex turbidity	Foundational Technology
smear microscopy	Foundational Technology
PCR technology system	Foundational Technology
antibody production	Foundational Technology
antibody modification	Foundational Technology
New liquid transfer and control components	Foundational Technology
Neoantigen biomarker discovery	Foundational Technology
Valveless plunger pump	Foundational Technology
Recombinant antigen technology	Foundational Technology
Precision pipette	Foundational Technology
Chemiluminescence immunoassay technique	Core Technology
Single molecule counting module production	Core Technology
Single molecule immunoassay microspheres	Core Technology
fluorescence spectroscopy techniques	Core Technology
ImmunoPCR technology	Core Technology
Gene sequencing technology	Core Technology
polymerase chain reaction technology	Core Technology
Nucleic acid isothermal amplification technologies	Core Technology
Gene chips	Core Technology
Automated analysis technology	Core Technology
Flow cytometry	Core Technology
Nucleic acid isothermal amplification	Core Technology
Fluorescence in situ hybridization	Core Technology
Time-resolved fluorescence	Core Technology
Circulating Tumor Cell Detection Technology	Frontier Technology
Exosome detection technology	Frontier Technology
Liquid chromatography-tandem mass spectrometry techniques	Frontier Technology
Raman spectroscopy	Frontier Technology
Terahertz Technology	Frontier Technology
Multispectral flow cytometry	Frontier Technology
Biofilm layer interferometry	Frontier Technology
genomics technology	Frontier Technology
Proteomics techniques	Frontier Technology
time-of-flight mass spectrometry	Frontier Technology
Metabolomics techniques	Frontier Technology
Methylation sequencing technology	Frontier Technology
Digital microfluidic technology	Frontier Technology
CRISPR technology combined with isothermal amplification	Frontier Technology
Artificial Intelligence and Intelligent Big Data Technology	Frontier Technology
drug sensitivity testing	Frontier Technology
Artificial intelligence equipment technology	Frontier Technology
Intelligent assisted diagnostic technology	Frontier Technology
Digital PCR technology	Frontier Technology
Intelligent warning system technology	Frontier Technology
