# Supplementary material for: Data-driven differentiation analysis of urban high-tech industries: Research on bibliometrics and large language models
Source: PLoS One. 2026 May 14;21(5):e0348590. doi: 10.1371/journal.pone.0348590 (PMC13175361; doi:10.1371/journal.pone.0348590)
Supplement: S1 File — This file covers nearly all technology-related industries. It provides a comprehensive classification framework that spans traditional sectors as well as emerging domains. (ZIP) [file pone.0348590.s001.zip › S1_File/Intelligent Connected Vehicles.xlsx]

## Sheet: Sheet1
Keywords	Technology category
Lithium-ion power battery	Foundational Technology
Hydrogen fuel cell	Foundational Technology
solid state battery	Foundational Technology
electronic and electrical architecture	Foundational Technology
Electric control system	Foundational Technology
Vehicle Dynamic Control	Foundational Technology
chassis control system	Foundational Technology
Vehicle control system	Foundational Technology
Active Safety System	Foundational Technology
Passive safety system	Foundational Technology
High precision map	Foundational Technology
mobile communication technology	Foundational Technology
Artificial intelligence	Foundational Technology
Machine Learning	Foundational Technology
sensor technology	Foundational Technology
computer vision	Foundational Technology
Autonomous driving	Foundational Technology
network communications	Foundational Technology
Internet of vehicles	Foundational Technology
in-vehicle Ethernet	Foundational Technology
chip design	Core Technology
lithography machine	Core Technology
Operating systems	Core Technology
Tool chain	Core Technology
car camera	Core Technology
image sensor	Core Technology
Driver monitoring	Core Technology
Millimeter wave radar	Core Technology
ultrasonic radar	Core Technology
automatic parking assist system	Core Technology
autonomous valet parking system	Core Technology
fuzzy inference	Core Technology
Reinforcement learning	Core Technology
neural network	Core Technology
deep learning	Core Technology
Bayesian network	Core Technology
path planning	Core Technology
decision planning	Core Technology
action planning	Core Technology
PID control	Core Technology
Pure Pursuit algorithm	Core Technology
LQR	Core Technology
MPC	Core Technology
intelligent cockpit	Frontier Technology
driving monitoring	Frontier Technology
head-up display	Frontier Technology
AI chip	Frontier Technology
computing platform	Frontier Technology
Steer-by-wire	Frontier Technology
ADAS	Frontier Technology
Laser radar	Frontier Technology
Large Language Model	Frontier Technology
Transformer	Frontier Technology
end-to-end autonomous driving	Frontier Technology
network security	Frontier Technology
data encryption	Frontier Technology
identity authentication	Frontier Technology
security monitoring	Frontier Technology
GaN	Frontier Technology
time-of-flight	Frontier Technology
FMCW	Frontier Technology
Solid State LiDAR	Frontier Technology
eel	Frontier Technology
Tia	Frontier Technology
RISC-V	Frontier Technology
PNM	Frontier Technology
PIM	Frontier Technology
CIM	Frontier Technology
Flash technology	Frontier Technology
