# Supplementary material for: Data-driven differentiation analysis of urban high-tech industries: Research on bibliometrics and large language models
Source: PLoS One. 2026 May 14;21(5):e0348590. doi: 10.1371/journal.pone.0348590 (PMC13175361; doi:10.1371/journal.pone.0348590)
Supplement: S1 File — This file covers nearly all technology-related industries. It provides a comprehensive classification framework that spans traditional sectors as well as emerging domains. (ZIP) [file pone.0348590.s001.zip › S1_File/Laser Industry.xlsx]

## Sheet: Sheet1
Keywords	Technology category
Optical Materials	Foundational Technology
optical glass	Foundational Technology
laser crystal	Foundational Technology
Nonlinear Optical Crystal Materials	Foundational Technology
Inorganic Nonlinear Crystals	Foundational Technology
Organic Cocrystal Materials	Foundational Technology
Laser Gain Fiber	Foundational Technology
Thin-Disk Crystals	Foundational Technology
Optical Components	Foundational Technology
Laser resonator	Foundational Technology
Output coupling mirror	Foundational Technology
Polarizers	Foundational Technology
Optical attenuators	Foundational Technology
MOCVD device	Foundational Technology
MBE device	Foundational Technology
Spatial Beam Combining	Foundational Technology
Polarization Beam Combining	Foundational Technology
Multifiber Beam Combining	Foundational Technology
Single-Emitter Lasers	Foundational Technology
Gratings	Foundational Technology
Quartz glass	Foundational Technology
High-power lenses	Foundational Technology
Cutting head	Foundational Technology
Weld joint	Foundational Technology
Optical system	Foundational Technology
Arrangement of optical components	Foundational Technology
Beam transmission and focusing	Foundational Technology
Wavefront Control	Foundational Technology
Dual Microchannel Cooling	Foundational Technology
High-Power Beam Combining	Foundational Technology
Beam Shaping	Foundational Technology
Optical Inspection Techniques	Foundational Technology
Optical Measurement Techniques	Foundational Technology
Laser modulation technology	Foundational Technology
Q-switched technology	Foundational Technology
Mode Locking	Foundational Technology
Laser Amplification Technology	Foundational Technology
Laser frequency stabilization technology	Foundational Technology
Beam pattern	Foundational Technology
beam parameter measurements	Foundational Technology
Laser technology	Foundational Technology
Gas lasers	Foundational Technology
Solid-state lasers	Foundational Technology
liquid lasers	Foundational Technology
fiber lasers	Foundational Technology
Semiconductor Laser	Foundational Technology
YAG lasers	Foundational Technology
Ti:Sapphire Lasers	Foundational Technology
High-power fiber laser materials	Foundational Technology
Specialty fibers	Foundational Technology
Fiber coupling technology	Foundational Technology
High-power semiconductor laser chip	Foundational Technology
High-performance single-frequency fiber lasers	Foundational Technology
Ultrafast fiber lasers	Foundational Technology
Specialty Fiber Amplifiers	Foundational Technology
Specialty Glass Fibers	Foundational Technology
Multilayer Fiber Fabrication	Foundational Technology
Clad-Core Fiber Fabrication	Foundational Technology
Large mode field fibers	Foundational Technology
Photonic crystal fibers	Foundational Technology
Chip Facet Treatment	Foundational Technology
Ultra-Bright Lasers	Foundational Technology
Ultrashort-Pulse Lasers	Foundational Technology
Single-Frequency Lasers	Foundational Technology
Ultrastable Lasers	Foundational Technology
Semiconductor Laser Manufacturing	Foundational Technology
Semiconductor Laser Integration	Foundational Technology
Semiconductor Laser Packaging	Foundational Technology
Semiconductor Laser Testing	Foundational Technology
High-Power Fiber Lasers	Foundational Technology
High-Beam-Quality Fiber Lasers	Foundational Technology
RF-Excited CO2 Lasers	Foundational Technology
Diode-Pumped Solid-State Lasers	Foundational Technology
High-Power CO2 Lasers	Foundational Technology
High-Beam-Quality CO2 Lasers	Foundational Technology
Laser Design	Foundational Technology
Laser Fabrication	Foundational Technology
Laser Commissioning	Foundational Technology
Laser Testing	Foundational Technology
Power Optimization	Foundational Technology
Wavelength Optimization	Foundational Technology
Stability Optimization	Foundational Technology
Repetition-Rate Optimization	Foundational Technology
Beam Forming	Foundational Technology
Beam Splitting	Foundational Technology
Beam Focusing	Foundational Technology
Laser System Control	Foundational Technology
Optical System Control	Foundational Technology
Mechanical System Control	Foundational Technology
Coordinated Control	Foundational Technology
Automatic Control System Design	Foundational Technology
Mechanical Structure Design	Foundational Technology
Motion Control	Foundational Technology
Precision Machining	Foundational Technology
Precision Inspection	Foundational Technology
Laser Process Sensing	Foundational Technology
Adaptive Process Control	Foundational Technology
Laser Process Scheduling	Foundational Technology
High absorption modulation	Foundational Technology
Dual-frequency modulation	Foundational Technology
Gain modulation	Foundational Technology
Traveling wave amplification	Foundational Technology
Regenerative amplification technology	Foundational Technology
Injection-Locked Amplification	Foundational Technology
Main oscillation power amplification	Foundational Technology
Saturated Absorption Spectroscopy	Foundational Technology
Modulation Transfer Spectroscopy	Foundational Technology
Dichroic Spectroscopy	Foundational Technology
PHD	Foundational Technology
Tilt-locking	Foundational Technology
Automatic laser frequency stabilization	Foundational Technology
Lock-In Stabilization	Foundational Technology
Laser System Software	Foundational Technology
Laser manufacturing technology	Core Technology
Laser precision cutting technology	Core Technology
Laser welding technology	Core Technology
Hybrid Laser Manufacturing	Core Technology
Laser micro-nano fabrication technology	Core Technology
Laser Dicing	Core Technology
Narrow-Kerf Cutting	Core Technology
IC Dicing	Core Technology
Selective Laser Engraving	Core Technology
Curved-Surface Engraving	Core Technology
Precision Part Engraving	Core Technology
Acousto-Optic Modulation	Core Technology
Electro-Optic Modulation	Core Technology
Interfacial Strength Testing	Core Technology
Cross-Scale Laser Processing	Core Technology
Advanced Packaging	Core Technology
Fiber-Coupled Semiconductor Lasers	Core Technology
Welding Equipment Integration	Core Technology
Blue-Laser Welding	Core Technology
Fiber-Laser Welding	Core Technology
Welding Robots	Core Technology
Aluminum Alloy Welding	Core Technology
Hybrid Laser Welding	Core Technology
Diode-Laser Welding	Core Technology
Ultrafast Laser Welding	Core Technology
Glass Welding	Core Technology
Copper Welding	Core Technology
Hybrid Manufacturing	Core Technology
Laser-Plasma Manufacturing	Core Technology
Laser-Mechanical Manufacturing	Core Technology
Surface Inspection	Core Technology
High-Resolution Inspection	Core Technology
Hybrid Laser Processing	Core Technology
High-Efficiency Processing	Core Technology
Low-Defect Processing	Core Technology
Multiphysics Coupling	Core Technology
In-Situ Monitoring	Core Technology
Laser parallel processing technology	Core Technology
Laser-Induced Structures	Core Technology
Interference Microstructures	Core Technology
Nanostructure Control	Core Technology
Microstructure fabrication	Core Technology
Cross-Scale Nanofabrication	Core Technology
Beam Drift Compensation	Core Technology
Parameter Optimization	Core Technology
Laser Microhole Forming	Core Technology
Microhole Equipment	Core Technology
Additive Manufacturing	Core Technology
Laser selective melting	Core Technology
Laser direct deposition	Core Technology
Laser metal direct forming	Core Technology
Laser additive manufacturing equipment	Core Technology
Laser Deposition Equipment	Core Technology
Additive Manufacturing Processes	Core Technology
Laser communication technology	Core Technology
Space laser communications	Core Technology
Fiber laser communication	Core Technology
Laser medical	Core Technology
Laser-induced fluorescence spectrometer	Core Technology
Laser Disease Diagnostics	Core Technology
Biomonitoring Equipment	Core Technology
Biomedical Imaging	Core Technology
Biosensing Equipment	Core Technology
Laser display technology	Core Technology
RGB Light Sources	Core Technology
Ultra-high-definition video images	Core Technology
Overall design and integration	Core Technology
Laser Metrology	Core Technology
Laser displacement sensor	Core Technology
Remote Sensing Payloads	Core Technology
Laser Atmospheric Monitoring	Core Technology
Laser mapping technology	Core Technology
Lidar	Core Technology
Environmental Monitoring	Core Technology
Ultrafast Laser Technology	Frontier Technology
Ultra-intense ultrashort laser	Frontier Technology
Ultra-Narrow-Linewidth Lasers	Frontier Technology
High-energy solid-state lasers	Frontier Technology
extreme ultraviolet lasers	Frontier Technology
Free electron lasers	Frontier Technology
Mid-infrared pulsed laser	Frontier Technology
