# Supplementary material for: Data-driven differentiation analysis of urban high-tech industries: Research on bibliometrics and large language models
Source: PLoS One. 2026 May 14;21(5):e0348590. doi: 10.1371/journal.pone.0348590 (PMC13175361; doi:10.1371/journal.pone.0348590)
Supplement: S1 File — This file covers nearly all technology-related industries. It provides a comprehensive classification framework that spans traditional sectors as well as emerging domains. (ZIP) [file pone.0348590.s001.zip › S1_File/New Display Industry.xlsx]

## Sheet: Sheet1
Keywords	Technology category
liquid crystal materials	Foundational Technology
OLED light-emitting materials	Foundational Technology
inkjet printing	Foundational Technology
glass substrate	Foundational Technology
Cover glass	Foundational Technology
Flexible glass	Foundational Technology
Target field	Foundational Technology
photoresist	Foundational Technology
Mask	Foundational Technology
polymer materials	Foundational Technology
Base polymer materials	Foundational Technology
Driver IC	Foundational Technology
Packaging Technology	Foundational Technology
Manufacturing Process Technology	Foundational Technology
Liquid Crystal Display Technology	Core Technology
Organic Light-Emitting Diode Display Technology	Core Technology
Micro-LED display technology.	Core Technology
Laser display technology.	Core Technology
Quantum Dot Layer.	Core Technology
Electronic Paper Display Technology.	Frontier Technology
Light Field Display Technology	Frontier Technology
Imaging Light Field	Frontier Technology
Light Field Capture	Frontier Technology
