# Supplementary material for: Data-driven differentiation analysis of urban high-tech industries: Research on bibliometrics and large language models
Source: PLoS One. 2026 May 14;21(5):e0348590. doi: 10.1371/journal.pone.0348590 (PMC13175361; doi:10.1371/journal.pone.0348590)
Supplement: S1 File — This file covers nearly all technology-related industries. It provides a comprehensive classification framework that spans traditional sectors as well as emerging domains. (ZIP) [file pone.0348590.s001.zip › S1_File/New Electronic Materials Industry.xlsx]

## Sheet: Sheet1
Keywords	Technology category
semiconductor material	Foundational Technology
Front wafer	Foundational Technology
integrated circuit	Foundational Technology
semiconductor device	Foundational Technology
energy conversion	Foundational Technology
Third generation semiconductor materials	Foundational Technology
High temperature and high pressure method	Foundational Technology
copper clad laminate	Foundational Technology
microwave plasma	Foundational Technology
dielectric constant	Foundational Technology
Piezoelectric crystal material	Foundational Technology
photorefractive property	Foundational Technology
Lithium niobate material	Foundational Technology
Flexible substrate material	Foundational Technology
micro nano photonics	Foundational Technology
acousto-optic effect	Foundational Technology
photoelastic effect	Foundational Technology
photorefractive effect	Foundational Technology
photovoltaic effect	Foundational Technology
nonlinear optical effect	Foundational Technology
electro-optic effect	Foundational Technology
Piezoelectric effect	Foundational Technology
magnetic material	Foundational Technology
Permanent magnet material	Foundational Technology
soft magnetic materials	Foundational Technology
amorphous alloys	Foundational Technology
Microwave ferrite materials	Foundational Technology
integrated circuit	Foundational Technology
electronic chemicals	Foundational Technology
Electronic specialty gases	Foundational Technology
electronic packaging materials	Foundational Technology
Electronic ceramics	Core Technology
Depolarization effect	Core Technology
solid state reaction	Core Technology
High voltage polarization	Core Technology
Sensor technology	Core Technology
humidity sensors	Core Technology
gas sensors	Core Technology
Microwave circuit technology	Core Technology
cold light source	Core Technology
High-energy solid-state lasers	Core Technology
Quantum dots	Frontier Technology
Quantum confinement effects	Frontier Technology
Flexible electronics	Frontier Technology
Room temperature superconductivity	Frontier Technology
