# Supplementary material for: Data-driven differentiation analysis of urban high-tech industries: Research on bibliometrics and large language models
Source: PLoS One. 2026 May 14;21(5):e0348590. doi: 10.1371/journal.pone.0348590 (PMC13175361; doi:10.1371/journal.pone.0348590)
Supplement: S1 File — This file covers nearly all technology-related industries. It provides a comprehensive classification framework that spans traditional sectors as well as emerging domains. (ZIP) [file pone.0348590.s001.zip › S1_File/New Energy Materials Industry.xlsx]

## Sheet: Sheet1
Keywords	Technology category
Power Battery	Foundational Technology
Hydrogen Fuel Cell	Foundational Technology
P-type Silicon	Foundational Technology
N-type Silicon	Foundational Technology
photovoltaic	Foundational Technology
Carbon-based Materials	Foundational Technology
Graphene	Foundational Technology
Carbon Nanotube	Foundational Technology
Metal-based Nanomaterials	Foundational Technology
Concentrated Solar Power	Foundational Technology
Wind Turbine Blade	Foundational Technology
Lithium-ion Battery	Foundational Technology
High-Nickel Ternary	Foundational Technology
Current Collector	Foundational Technology
Hydrogen Storage Alloy	Foundational Technology
Fuel Cell Stack	Foundational Technology
Catalyst	Foundational Technology
Bipolar Plate	Foundational Technology
Lithium-ion Battery Materials	Core Technology
Lithium Hexafluorophosphate	Core Technology
Layered Transition Metal Oxide	Core Technology
Metal Bipolar Plate	Core Technology
Alloy Catalyst	Core Technology
Carbon paper	Core Technology
Smart Materials	Frontier Technology
soft magnetic materials	Frontier Technology
hard magnetic materials	Frontier Technology
nanomaterials	Frontier Technology
coal seam gas	Frontier Technology
microbial fermentation	Frontier Technology
Fourth-generation nuclear energy	Frontier Technology
