# Supplementary material for: Data-driven differentiation analysis of urban high-tech industries: Research on bibliometrics and large language models
Source: PLoS One. 2026 May 14;21(5):e0348590. doi: 10.1371/journal.pone.0348590 (PMC13175361; doi:10.1371/journal.pone.0348590)
Supplement: S1 File — This file covers nearly all technology-related industries. It provides a comprehensive classification framework that spans traditional sectors as well as emerging domains. (ZIP) [file pone.0348590.s001.zip › S1_File/Quantum Industry.xlsx]

## Sheet: Sheet1
Keywords	Technology category
Ultra narrow linewidth	Foundational Technology
Quantum communication	Foundational Technology
quantum computing	Core Technology
Quantum error correction	Core Technology
quantum teleportation	Core Technology
Fast Fourier spectroscopy	Core Technology
Automatic peak locking of the light clock	Core Technology
Precision spectral	Core Technology
Quantum computing	Frontier Technology
Quantum memory	Frontier Technology
Entanglement generation	Frontier Technology
Prepare and measure	Frontier Technology
Trusted repeater	Frontier Technology
