# Supplementary material for: Data-driven differentiation analysis of urban high-tech industries: Research on bibliometrics and large language models
Source: PLoS One. 2026 May 14;21(5):e0348590. doi: 10.1371/journal.pone.0348590 (PMC13175361; doi:10.1371/journal.pone.0348590)
Supplement: S1 File — This file covers nearly all technology-related industries. It provides a comprehensive classification framework that spans traditional sectors as well as emerging domains. (ZIP) [file pone.0348590.s001.zip › S1_File/storage chip.xlsx]

## Sheet: Sheet1
Keywords	Technology category
Memory architecture design	Foundational Technology
Storage unit design	Foundational Technology
Semiconductor manufacturing processes	Foundational Technology
Electrical testing techniques	Foundational Technology
Timing testing techniques	Foundational Technology
fault analysis and	Foundational Technology
fault location techniques	Foundational Technology
unit testing techniques	Foundational Technology
Low-power design	Foundational Technology
Wafer-level packaging technology,	Foundational Technology
three-dimensional packaging	Foundational Technology
3D NAND technology	Core Technology
RRAM Device	Core Technology
Process Simulator	Core Technology
Atomic layer deposition technology	Core Technology
Plasma etching technology	Core Technology
Flip chip packaging technology	Core Technology
through silicon via technology	Core Technology
Artificial intelligence design	Frontier Technology
Advanced lithography technology	Frontier Technology
Non-volatile memory	Frontier Technology
2.5D/3D packaging Configurations	Frontier Technology
Three-dimensional stacking technology	Frontier Technology
LGA package	Frontier Technology
CSP package	Frontier Technology
Automated test equipment	Frontier Technology
all-flash storage	Frontier Technology
Artificial intelligence assisted	Frontier Technology
