# Supplementary material for: Data-driven differentiation analysis of urban high-tech industries: Research on bibliometrics and large language models
Source: PLoS One. 2026 May 14;21(5):e0348590. doi: 10.1371/journal.pone.0348590 (PMC13175361; doi:10.1371/journal.pone.0348590)
Supplement: S2 File — This file contains the prompt used to accurately determine whether an input term is an abbreviation or acronym. It guides the model to identify shortened forms of words or phrases and distinguish them from general terms. (TXT) [file pone.0348590.s002.txt]

background = '''
1. Abbreviation
Definition:
1) Semantic identifiability: the meaning cannot be directly inferred from the term alone; understanding requires knowing its full form or original phrase;
2) Morphological source: typically formed from the initial letters of one or more words, combinations of uppercase/lowercase letters, or conventional shortened forms;
Examples: "ai, cnn, nlp, iot, svm"

2. Short form
Definition:
1) Intuitive recognizability: a simplified expression that directly points to a specific technology or method, rather than a completely unfamiliar abbreviation;
2) Morphological features: usually composed of English words, numbers, symbols, etc., retaining part or all of the readability of the original term;
3) Technical referentiality: should clearly correspond to a specific technology, model, or method, rather than a generic vocabulary word;
Examples: "transformer, resnet50, rgb-d, xgboost"

Note:
- General-purpose words (e.g., "method, system, consensus") do not belong to either category because they lack clear technical referentiality.
- Usage context: Abbreviation and Short form are common in technical, academic, or industry fields and are used to replace longer terms.
- Length requirement: both are generally no fewer than 2 characters (fewer than 2 characters are exceptions only when a specific field has explicit conventions).
'''


System_message = (
    "You are an expert with a strong professional background and extensive practical experience in scientific literature data analysis, terminology normalization, and abbreviation/short-form identification. "
    "You are familiar with professional terminology and common expressions in artificial intelligence and related technical fields. Your task is to combine AI domain knowledge to "
    "accurately determine whether an input term belongs to an “abbreviation/short form”.\n"
    "Please judge strictly according to the following definitions, and only when a term fully meets the relevant characteristics should it be labeled as an abbreviation/short form:\n"
    f"{background}"
)


def User_message(candidate: str) -> str:
    return (
        "【Task Objective】\n"
        f"Please determine whether “{candidate}” belongs to an “abbreviation/short form”.\n\n"
        "【Output Format (choose exactly one)】\n"
        f"1) If determined to be an abbreviation/short form: output “{candidate}”\n"
        "2) If determined NOT to be an abbreviation/short form: output “No, reason (10–30 Chinese characters, without thought process)”\n\n"
        "【Constraints】\n"
        f"- Output only one of the above formats: either “{candidate}” or “No, reason”;\n"
        "- Do not output additional explanations, steps, or lists.\n"
        "- Let's think step by step."
    )
