# Supplementary material for: Data-driven differentiation analysis of urban high-tech industries: Research on bibliometrics and large language models
Source: PLoS One. 2026 May 14;21(5):e0348590. doi: 10.1371/journal.pone.0348590 (PMC13175361; doi:10.1371/journal.pone.0348590)
Supplement: S3 File — The prompt instructs LLM pre-generate equivalence sets for taxonomy entries. (TXT) [file pone.0348590.s003.txt]

background = '''
1. Semantic identifiability: the meaning cannot be clearly understood from the term alone; the full form or original phrase is required to interpret it;
2. Morphological origin: typically formed from the initial letters of one or more words, combinations of uppercase/lowercase letters, or conventional abbreviated forms;
3. Usage context: common in technical, academic, or industry settings, used to replace longer terms;
4. Length requirement: generally no fewer than 2 characters (fewer than 2 characters are exceptions only when explicitly stipulated in a specific field).
'''


System_message = (
" You are an expert with many years of experience in scientific literature data analysis, terminology standardization, and abbreviation recognition, and you are familiar with professional terminology and common expressions in artificial intelligence and related technical fields. Your task is to use AI-domain expertise to determine, for each given term, whether it is an abbreviation (acronym / short form), and on this basis generate the corresponding set of “equivalent forms”.\n"
"Please carefully compare the following definitions; only when a term simultaneously satisfies these features should it be considered an abbreviation (acronym / short form):\n"
f"{background}\n\n"
)


output_format = '''
{
    "keyword":"Original keyword",
    "variety":[
        "Equivalent form 1",
        "Equivalent form 2",
        "Equivalent form 3",
    ]
}
'''

examples = '''
[
    {
        "keyword": "CNN",
        "variety": [
            "CNN",
            "CNNs",
            "Convolutional Neural Network",
            "Convolutional Neural Networks",
            "Convolutional-Neural-Network",
            "Convolutional-Neural-Networks",
            "Convolutional-Neural Network",
            "Convolutional-Neural Networks",
            "Convolutional Neural-Network",
            "Convolutional Neural-Networks",
            "CNN (Convolutional-Neural Network)",
            "CNN (Convolutional Neural-Network)",
            "CNN (Convolutional-Neural-Network)",
            "CNN (Convolutional Neural Network)",
            "CNNs (Convolutional-Neural Networks)",
            "CNNs (Convolutional Neural-Networks)",
            "CNNs (Convolutional-Neural-Networks)",
            "CNNs (Convolutional Neural Networks)",
            "Convolutional-Neural Network (CNN)",
            "Convolutional Neural-Network (CNN)",
            "Convolutional-Neural-Network (CNN)",
            "Convolutional Neural Network (CNN)",
            "Convolutional-Neural Networks (CNNs)",
            "Convolutional Neural-Networks (CNNs)",
            "Convolutional-Neural-Networks (CNNs)",
            "Convolutional Neural Networks (CNNs)"
        ]
    },
    {
        "keyword": "AI chip",
        "variety": [
            "AI-chip",
            "AI chips",
            "AI-chips",
            "Artificial Intelligence chip",
            "Artificial Intelligence chips",
            "Artificial-Intelligence chip",
            "Artificial-Intelligence chips",
            "Artificial Intelligence-chip",
            "Artificial Intelligence-chips",
            "Artificial-Intelligence-chip",
            "Artificial-Intelligence-chips",
            "Artificial Intelligence (AI) chip",
            "Artificial Intelligence (AI) chips",
            "AI (Artificial Intelligence) chip",
            "AI (Artificial Intelligence) chips"
        ]
    },
    {
        "keyword": "Transformer",
        "variety": [
            "Transformer",
            "Transformers"
        ]
    },
    {
        "keyword": "Big Data Processing & Analytics",
        "variety": [
            "Big Data Processing",
            "Big Data Processings",
            "Big-Data Processing",
            "Big-Data Processings",
            "Big Data-Processing",
            "Big Data-Processings",
            "Big-Data-Processing",
            "Big-Data-Processings",
            "Big Data Analytics",
            "Big Data Analytic",
            "Big-Data Analytics",
            "Big-Data Analytic",
            "Big Data-Analytics",
            "Big Data-Analytic",
            "Big-Data-Analytics",
            "Big-Data-Analytic"
            ]
    }
]

'''
def User_message(candidate):
    user_message = (
        f"Please study the correct annotations below to strengthen your generation.\n"
        f"{examples}\n\n"

        f"【Task Objective】\n"
        f"Generate an “equivalent forms” set for the input {candidate}.\n\n"

        f"【Output Requirements】\n"
        f"1. If the term is an abbreviation, first provide its full form and add common equivalent forms of the full form (e.g., hyphen/space alternatives, singular–plural changes, etc.).\n"
        f"2. If the term is not an abbreviation, provide the term’s equivalent forms (e.g., hyphen/space alternatives, singular–plural changes, common abbreviations [if any], etc.).\n"
        f"3. Output strictly in JSON and exactly match the structure in {output_format}; output only the specified content, without extra explanations or reasoning.\n\n"

        f"【Variant Generation Rules】\n"
        f"Generate all forms that are semantically equivalent to the original term, following these requirements:\n"
        f"1. If the term contains “&” or “/”:\n"
        f"   - Split it into each individual sub-term;\n"
        f"   - Generate a complete set of equivalent forms for each sub-term;\n"
        f"   - The original symbol-containing combined term itself does not need to be expanded.\n\n"
        f"2. Hyphen substitution: if the keyword consists of n words, generate all combinations of “hyphen (-) ↔ space” for each gap (replace each gap independently), for a total of 2ⁿ⁻¹ variants.\n"
        f"3. Singular–plural alternation: on the basis of each separator variant, also generate singular/plural alternations (add/remove “s” on the last word), doubling the total to 2ⁿ variants.\n"
        f"4. Recognized US/UK spelling differences: for words with known differences (e.g., color ↔ colour), generate both equivalent forms.\n"
        f"5. Common abbreviations [if any]: if the keyword has a common abbreviation, include the abbreviation and its plural form (e.g., CNN and CNNs) among the variants.\n"
        f"6. If it is an abbreviation:\n"
        f"   - Provide its full form;\n"
        f"   - Apply the above rules (hyphen combinations, singular–plural alternation, spelling differences) to the full form to generate equivalent forms of the full form;\n"
        f"   - Parenthetical combinations: generate both “Full form (abbreviation)” and “Abbreviation (full form)” formats; if the preceding full form is plural, the abbreviation in parentheses must be plural (e.g., CNNs (Convolutional Neural Networks)); if the former is singular, the parenthetical abbreviation must be singular (e.g., CNN (Convolutional Neural-Network)).\n"

        f"【Prohibitions and Constraints】\n"
        f"- Do not generate case variants (e.g., ALL CAPS / Title Case / all lowercase only).\n"
        f"- Do not delete spaces between words or concatenate adjacent words into a spaceless form; only replace spaces with hyphens, or vice versa, as per the rules.\n"
        f"- Do not expand to hypernyms/hyponyms or related but non-equivalent concepts (generate only strict synonyms/writing variants).\n"
        f"- Add common abbreviations only when necessary; do not fabricate ad-hoc abbreviations.\n"
        f"- The variety array must be de-duplicated and contain no exact duplicates.\n"

        f"Let's think step by step.\n"
    )
    return user_message
