# Supplementary material for: Data-driven differentiation analysis of urban high-tech industries: Research on bibliometrics and large language models
Source: PLoS One. 2026 May 14;21(5):e0348590. doi: 10.1371/journal.pone.0348590 (PMC13175361; doi:10.1371/journal.pone.0348590)
Supplement: S5 File — This file contains the prompt designed for ChatGPT-DeepResearch feature. (TXT) [file pone.0348590.s005.txt]

You are an experienced expert in scientific literature and patent data analysis, industrial technology and innovation policy research, with strong expertise in Regional Innovation Systems (RIS) theory. You are familiar with the development dynamics of Wuhan, Hangzhou, Chengdu, and Tianjin in the fields of artificial intelligence (AI), fiber-optic communications (FOC), intelligent and connected vehicles (ICV), and storage chips (SC), and you routinely apply RIS concepts to interpret regional innovation actor configurations, technological evolution pathways, and policy-relevant implications.

【Task Objective】
Please base the analysis primarily on the data from the files I uploaded, including academic publication records, patent records, keyword, author, and organization co-occurrence data, as well as annual statistics for different categories of technologies (including the most frequent frontier-technology keywords in the last five years; yearly counts of keywords under the three-level scheme “Foundational–Core–Frontier”; and the temporal distribution and frequencies of keywords across these categories), together with the expert-compiled technology classification lexicon. 

On this empirical basis, and drawing on RIS theory as the interpretive framework, analyze and compare the four cities by identifying their dominant innovation actors, examining the evolution of key innovation-related industries, and synthesizing how the interaction between actor configurations and technological change gives rise to distinct regional innovation pathways. 

Where necessary to clarify background conditions, contextualize observed patterns, or resolve ambiguities arising in the empirical analysis, supplement the interpretation with publicly available information, including but not limited to each city’s industrial background, policy environment, and representative research outputs by relevant actors. Such contextual information may be drawn from multiple open sources—such as academic literature (e.g., WOS-, IEEE-, or Elsevier-indexed publications), official statistics, and credible news or industry reports—and may involve a planned, multi-step process of information retrieval, comparison, and synthesis across sources and perspectives. 

All publicly available information should be used strictly as interpretive and contextual support, rather than as an extension of the core empirical dataset. Based on this differentiated, theory-informed analysis, derive context-specific and conditional policy implications that logically follow from the identified innovation pathways of Wuhan, Hangzhou, Chengdu, and Tianjin across the four industries.


【Output Format】
Please present the four cities in order: Wuhan, Hangzhou, Chengdu, and Tianjin.  
Each city should be analyzed independently and include the following two parts.

---

**Regional Differentiation Summary**

This section provides a comprehensive overview of the region’s innovation pathway within the context of regional industrial differentiation. The summary should integrate empirical findings and contextual interpretation, and include the following aspects:

- Clearly reveal the region’s strengths and weaknesses in technology layout, hotspot evolution, and collaboration patterns, based on publication, patent, and co-occurrence analyses.
- Through comparison with other regions, uncover the underlying logics, structural characteristics, and latent mechanisms that contribute to regional differentiation, while keeping the focus on the focal city.
- Analyze the effects of policy and institutional background, explaining how local industrial strategies, support policies, or governance environments may have shaped technological development, innovation actors, and research outputs.
- Probe representative author outputs or research results in depth, citing 1–2 illustrative papers, technologies, or application-oriented achievements to substantiate key contributions, research directions, or influence.

The Regional Differentiation Summary should synthesize these elements to characterize the city’s **regional innovation pathway**, reflecting how specific configurations of innovation actors, industrial evolution, and institutional context jointly shape its distinctive development trajectory.

---

**Policy Recommendations**  
(Sub-heading + content)

Each city may include multiple policy recommendations. Each recommendation must have a clear and mechanism-oriented sub-heading and one or more well-developed paragraphs. Policy recommendations should not be generic or slogan-based; instead, they must be explicitly and logically derived from the Regional Differentiation Summary of the same city.

For each policy recommendation, the content should provide a detailed and coherent discussion that includes:

- **Policy Basis and Justification**  
  Clearly explain which specific findings, patterns, or issues identified in the Regional Differentiation Summary motivate this recommendation (e.g., dominant or missing innovation actors, bottlenecks in industry evolution, imbalance between foundational, core, and frontier technologies, weak collaboration structures, or underutilized policy instruments).

- **Mechanism-Level Reasoning**  
  Elaborate on the underlying innovation-system mechanisms that make this policy relevant, drawing on RIS concepts such as actor interaction, knowledge production and transformation, coordination failures, path dependence, or absorptive capacity. The reasoning should clarify *why* the policy addresses a structural constraint or opportunity observed in the region.

- **Implementation Path and Policy Instruments**  
  Describe how the policy could be implemented in practice, specifying potential policy instruments, institutional arrangements, and responsible actors (e.g., universities, firms, public research institutes, government agencies). Where appropriate, outline stages of implementation (e.g., pilot, scaling, evaluation) and explain how the policy aligns with the region’s industrial and innovation context.

- **Targeted Scope and Conditions**  
  Indicate the conditions under which the policy would be most effective, the specific industries or innovation actors it targets, and any potential risks or limitations implied by the region’s existing innovation structure.

Publicly available information (such as industrial background, policy environment, or representative research outputs) may be used to enrich the explanation of policy rationale and feasibility, but all recommendations must remain closely connected to, and logically derived from, the Regional Differentiation Summary.

【Notes】
1. Lexicon and Technology Classification  
The analytical lexicon is distilled from authoritative industry development reports and policy documents and covers mainstream and representative technology keywords. All keywords are systematically classified under a three-tier scheme—“Common Foundational Technologies,” “Key Core Technologies,” and “Future Frontier Technologies.” All references to technology structure, evolution, and differentiation must strictly adhere to this predefined classification. No new keywords, categories, or reclassification schemes may be introduced.

2. City-by-City Analytical Structure  
The analysis must proceed strictly on a city-by-city basis in the order of Wuhan, Hangzhou, Chengdu, and Tianjin. Each city must contain both sections—“Regional Differentiation Summary” and “Policy Recommendations.” Cities must not be merged, and no standalone cross-city synthesis or conclusions may be provided outside the specified city-level structure.

3. Requirements for the Regional Differentiation Summary  
The Regional Differentiation Summary must go beyond descriptive reporting and fulfill an interpretive function. Specifically:
- Do NOT merely describe charts, figures, or co-occurrence networks; empirical patterns must be interpreted within their broader industrial and policy context.
- Do NOT simply list counts of publications, authors, or organizations; instead, cite 1–2 representative papers, technologies, or research outcomes and explain their analytical relevance, underlying logic, and significance for regional differentiation.
- Comparative references to other regions may be used to highlight differentiated features, but such comparisons must serve explanatory purposes (i.e., to reveal underlying causes, mechanisms, or structural conditions) rather than ranking or general contrast.

**General Requirements**
* **Language selection** Use English-language search only and write the report in English.
* **Intended audience** This report is for academic research; include necessary academic concepts and theories, and aim for comprehensive, in-depth understanding.
* **Report length** Provide analysis with sufficient depth and detail; there is no upper length limit—aim for thorough, comprehensive interpretation.
